# Supplementary material for: Regulatory mechanisms of fluvastatin and lovastatin for the p21 induction in human cervical cancer HeLa cells
Source: PLoS One. 2019 Apr 2;14(4):e0214408. doi: 10.1371/journal.pone.0214408 (PMC6445431; doi:10.1371/journal.pone.0214408)
Supplement: S1 Table — See corresponding plot in Fig 1C. (XLSX) [file pone.0214408.s001.xlsx]

## Sheet: Sheet1
HeLa
	Fluvastatin	0 uM	1 uM	10 uM	30 uM	50 uM	80 uM		0 uM	1 uM	10 uM	30 uM	50 uM	80 uM
	SubG1	6.24	9.96	5.83	10.93	8.91	12.71		4.5	3.92	3.52	4.99	7.8	8.25
	G1	64.93	61.78	66.87	63.45	65.62	62.52		68.04	68.1	69.93	69.22	66.45	65.3
	S	15.08	16.45	14.95	14.5	13.85	13.89		13.27	14.55	13.32	13.12	12.96	14.28
	G2/M	13.87	12.16	12.58	11.38	11.89	11.19		14.39	13.53	13.39	12.9	13.02	12.41
	Mean	0 uM	1 uM	10 uM	30 uM	50 uM	80 uM
	SubG1	5.37	6.94	4.675	7.96	8.355	10.48
	G1	66.485	64.94	68.4	66.335	66.035	63.91
	S	14.175	15.5	14.135	13.81	13.405	14.085
	G2/M	14.13	12.845	12.985	12.14	12.455	11.8
	subG1 avedev	0.87	3.02	1.155	2.97	0.555	2.23
HeLa	Lovastatin	0 uM	1 uM	10 uM	30 uM	50 uM	80 uM		0 uM	1 uM	10 uM	30 uM	50 uM	80 uM
	SubG1	6.64	3.04	2.89	4.25	5.51	7.85		3.55	2.81	3.53	5.97	8.54	8.54
	G1	66.23	69.7	67.26	69.95	69.97	68.32		68.87	69.99	70.81	70.5	68.36	69.46
	S	14.59	13.74	13.67	11.64	12.02	11.28		14.46	14.24	12.87	12.02	12.81	10.95
	G2/M	12.78	13.64	16.34	14.28	12.74	12.73		13.29	13.11	12.94	11.68	10.5	11.2
	Mean	0 uM	1 uM	10 uM	30 uM	50 uM	80 uM
	SubG1	5.095	2.925	3.21	5.11	7.025	8.195
	G1	67.55	69.845	69.035	70.225	69.165	68.89
	S	14.525	13.99	13.27	11.83	12.415	11.115
	G2/M	13.035	13.375	14.64	12.98	11.62	11.965
	Avedev	1.545	0.115	0.32	0.86	1.515	0.345
