# Supplementary material for: Regulatory mechanisms of fluvastatin and lovastatin for the p21 induction in human cervical cancer HeLa cells
Source: PLoS One. 2019 Apr 2;14(4):e0214408. doi: 10.1371/journal.pone.0214408 (PMC6445431; doi:10.1371/journal.pone.0214408)
Supplement: S2 Table — See corresponding plot in Fig 2C. (XLSX) [file pone.0214408.s002.xlsx]

## Sheet: Sheet1
HeLa
Average		EtOH	TSA	NaB	VPA	LBH589	MS-275	SAHA	Fluva.(50uM)	Fluva.(100uM)	Lova.(10uM)	Lova.(50uM)	DMSO	(24hr)		EtOH	TSA	NaB	VPA	LBH589	MS-275	SAHA	Fluva.(50uM)	Fluva.(100uM)	Lova.(10uM)	Lova.(50uM)	DMSO
	SubG1	0.385	1.21	0.955	1.215	1.645	0.535	0.935	0.425	0.805	0.37	0.365	0.215		SubG1	0.39	1.29	1.06	1.13	1.75	0.49	0.9	0.41	0.74	0.3	0.27	0.23
	G1	64.195	55.58	90.005	88.435	80.77	70.59	90.295	73.69	85.82	63.14	71.33	63.765		G1	63.76	55.22	89.81	88.38	80.95	70.41	90.21	75.31	85.53	63.33	70.66	63.92
	S	15.705	30.485	2.51	1.74	1.685	8.875	2.125	11	3.97	16.3	12.72	15.285		S	16.02	31.26	2.54	1.82	1.67	9.37	2.31	10.05	4.09	15.9	13.33	15.56
	G2/M	19.92	13.115	6.615	8.645	15.945	20.145	6.675	15.01	9.495	20.4	15.675	20.94		G2/M	20.08	12.69	6.71	8.72	15.69	19.87	6.62	14.35	9.75	20.67	15.83	20.51
Avedev		EtOH	TSA	NaB	VPA	LBH589	MS-275	SAHA	Fluva.(50uM)	Fluva.(100uM)	Lova.(10uM)	Lova.(50uM)	DMSO	(24hr)		EtOH	TSA	NaB	VPA	LBH589	MS-275	SAHA	Fluva.(50uM)	Fluva.(100uM)	Lova.(10uM)	Lova.(50uM)	DMSO
	SubG1	0.005	0.08	0.105	0.085	0.105	0.045	0.035	0.015	0.065	0.07	0.095	0.015		SubG1	0.38	1.13	0.85	1.3	1.54	0.58	0.97	0.44	0.87	0.44	0.46	0.2
	G1	0.435	0.36	0.195	0.055	0.18	0.18	0.085	1.62	0.29	0.19	0.67	0.155		G1	64.63	55.94	90.2	88.49	80.59	70.77	90.38	72.07	86.11	62.95	72	63.61
	S	0.315	0.775	0.03	0.08	0.015	0.495	0.185	0.95	0.12	0.4	0.61	0.275		S	15.39	29.71	2.48	1.66	1.7	8.38	1.94	11.95	3.85	16.7	12.11	15.01
	G2/M	0.16	0.425	0.095	0.075	0.255	0.275	0.055	0.66	0.255	0.27	0.155	0.43		G2/M	19.76	13.54	6.52	8.57	16.2	20.42	6.73	15.67	9.24	20.13	15.52	21.37
TSA: 500nM
NaB: 5mM
VPA: 10mM
LBH589: 0.1uM
MS-275: 2uM
SAHA: 2 uM
