# Supplementary material for: Regulatory mechanisms of fluvastatin and lovastatin for the p21 induction in human cervical cancer HeLa cells
Source: PLoS One. 2019 Apr 2;14(4):e0214408. doi: 10.1371/journal.pone.0214408 (PMC6445431; doi:10.1371/journal.pone.0214408)
Supplement: S3 Table — See corresponding plot in Fig 3B. (XLSX) [file pone.0214408.s003.xlsx]

## Sheet: Sheet1
HeLa		Vehicle								Fluvastatin (20uM)								Lovastatin (10uM)
		EtOH	TSA	NaB	VPA	LBH589	MS-275	SAHA	DMSO	EtOH	TSA	NaB	VPA	LBH589	MS-275	SAHA	DMSO	EtOH	TSA	NaB	VPA	LBH589	MS-275	SAHA	DMSO
	SubG1	1.88	2.75	5.3	3.5	5.93	3.82	3.31	1.53	2.81	2.94	11.59	6.39	7.87	3.21	6.28	2.23	1.18	2.63	3.19	2.98	4.89	2.18	2.3	1.31
	G1	73.59	62.01	74.16	80.49	86.76	71.62	70.97	74.51	74.81	66.6	77.18	83.24	84.67	70.61	79.28	77.72	74.69	63.52	75.24	82.94	87.43	70.75	77.04	75.2
	S	11.11	12.79	8.28	7.64	1	6.35	12.9	9.58	8.93	10.45	4.3	3.78	0.91	5.55	7.23	7.83	9.74	11.75	8.73	6.4	0.86	6.22	11.51	9.6
	G2/M	13.57	22.59	12.42	8.46	6.42	18.34	13.01	14.51	13.57	20.27	7.04	6.68	6.58	20.79	7.31	12.34	14.51	22.18	13	7.81	6.86	20.89	9.3	13.98
		Vehicle								Fluvastatin (20uM)								Lovastatin (10uM)
		EtOH	TSA	NaB	VPA	LBH589	MS-275	SAHA	DMSO	EtOH	TSA	NaB	VPA	LBH589	MS-275	SAHA	DMSO	EtOH	TSA	NaB	VPA	LBH589	MS-275	SAHA	DMSO
	SubG1	1.53	2.18	5.45	3.78	5.53	3.61	2.72	1.65	2.68	3.47	10.47	6.17	9.18	3.08	5.78	2.95	1.66	1.96	2.86	2.66	3.68	2.37	2.03	1.31
	G1	73.26	60.61	71.24	80.76	87.01	71.66	74.6	74.08	74.5	65.84	76.01	83.63	83.36	70.51	78.12	75.47	73.27	65.14	77.81	81.55	89.15	72.08	72.84	74.98
	S	10.48	13.55	9.51	7.62	1.17	6.78	12.41	10.26	8.9	11.13	5.2	4.15	1.1	5.74	8.5	8.81	9.79	11.87	8.5	8.22	0.85	5.74	13.13	9.99
	G2/M	14.89	23.81	13.98	7.98	6.33	18.03	10.43	14.1	14.11	19.73	8.45	6.12	6.47	20.75	7.7	12.95	15.43	21.17	10.94	7.71	6.39	19.86	12.19	13.86
		Vehicle								Fluvastatin (20uM)								Lovastatin (10uM)
Average		EtOH	TSA	NaB	VPA	LBH589	MS-275	SAHA	DMSO	EtOH	TSA	NaB	VPA	LBH589	MS-275	SAHA	DMSO	EtOH	TSA	NaB	VPA	LBH589	MS-275	SAHA	DMSO
	SubG1	1.705	2.465	5.375	3.64	5.73	3.715	3.015	1.59	2.745	3.205	11.03	6.28	8.525	3.145	6.03	2.59	1.42	2.295	3.025	2.82	4.285	2.275	2.165	1.31
	G1	73.425	61.31	72.7	80.625	86.885	71.64	72.785	74.295	74.655	66.22	76.595	83.435	84.015	70.56	78.7	76.595	73.98	64.33	76.525	82.245	88.29	71.415	74.94	75.09
	S	10.795	13.17	8.895	7.63	1.085	6.565	12.655	9.92	8.915	10.79	4.75	3.965	1.005	5.645	7.865	8.32	9.765	11.81	8.615	7.31	0.855	5.98	12.32	9.795
	G2/M	14.23	23.2	13.2	8.22	6.375	18.185	11.72	14.305	13.84	20	7.745	6.4	6.525	20.77	7.505	12.645	14.97	21.675	11.97	7.76	6.625	20.375	10.745	13.92
		Vehicle								Fluvastatin (20uM)								Lovastatin (10uM)
Avedev		EtOH	TSA	NaB	VPA	LBH589	MS-275	SAHA	DMSO	EtOH	TSA	NaB	VPA	LBH589	MS-275	SAHA	DMSO	EtOH	TSA	NaB	VPA	LBH589	MS-275	SAHA	DMSO
	SubG1	0.175	0.285	0.075	0.14	0.2	0.105	0.295	0.06	0.065	0.265	0.56	0.11	0.655	0.065	0.25	0.36	0.24	0.335	0.165	0.16	0.605	0.095	0.135	0
	G1	0.165	0.7	1.46	0.135	0.125	0.02	1.815	0.215	0.155	0.38	0.585	0.195	0.655	0.05	0.58	1.125	0.71	0.81	1.285	0.695	0.86	0.665	2.1	0.11
	S	0.315	0.38	0.615	0.01	0.085	0.215	0.245	0.34	0.015	0.34	0.45	0.185	0.095	0.095	0.635	0.49	0.025	0.06	0.115	0.91	0.005	0.24	0.81	0.195
	G2/M	0.66	0.61	0.78	0.24	0.045	0.155	1.29	0.205	0.27	0.27	0.705	0.28	0.055	0.02	0.195	0.305	0.46	0.505	1.03	0.05	0.235	0.515	1.445	0.06
