# Supplementary material for: Regulatory mechanisms of fluvastatin and lovastatin for the p21 induction in human cervical cancer HeLa cells
Source: PLoS One. 2019 Apr 2;14(4):e0214408. doi: 10.1371/journal.pone.0214408 (PMC6445431; doi:10.1371/journal.pone.0214408)
Supplement: S1 File — See corresponding plots in Figs 4C and 5C. (XLSX) [file pone.0214408.s004.xlsx]

## Sheet: sheet 1
HeLa			vehicle			Digoxin (0.1 uM)					vehicle			Digoxin (0.1 uM)
	Fluvastatin		0 uM	10 uM	50 uM	0 uM	10 uM	50 uM		Fluva.	0 uM	10 uM	50 uM	0 uM	10 uM	50 uM
		subG1	7.65	14.37	16.695	31.76	32.065	34.965		subG1	7.01	10.77	18.2	29.71	30.98	31.74
		G1	66.165	59.26	60.18	48.235	48.36	46.215		G1	68.78	64.19	59.72	49.02	50.07	48.16
		S	14.51	16.58	15.285	8.045	8.3	8.135		S	13.01	13.78	15.24	8.29	7.88	8.32
		G2/M	11.915	10.05	8.095	12.205	11.55	10.905		G2/M	11.43	11.53	7.04	13.22	11.37	12
											vehicle			Digoxin (0.1 uM)
										Lova.	0 uM	10 uM	50 uM	0 uM	10 uM	50 uM
										subG1	7.03	15.05	16.08	35.61	36.28	44.35
										G1	67.72	59.7	59.96	46.65	47.02	40.27
										S	13.26	15.7	15.97	7.73	8.03	7.03
										G2/M	12.17	9.77	8.29	10.21	8.86	8.62
			vehicle			Digoxin (0.1 uM)					vehicle			Digoxin (0.1 uM)
	Lovastatin		0 uM	10 uM	50 uM	0 uM	10 uM	50 uM		Fluva.	0 uM	10 uM	50 uM	0 uM	10 uM	50 uM
		subG1	8.185	14.475	15.475	33.98	36.05	46.05		subG1	8.29	17.97	15.19	33.81	33.15	38.19
		G1	64.645	58.655	60.02	46.95	47.855	38.705		G1	63.55	54.33	60.64	47.45	46.65	44.27
		S	14.635	16.995	15.92	8.4	7.92	7.38		S	16.01	19.38	15.33	7.8	8.72	7.95
		G2/M	12.765	10.07	8.85	10.915	8.42	8.105		G2/M	12.4	8.57	9.15	11.19	11.73	9.81
											vehicle			Digoxin (0.1 uM)
										Lova.	0 uM	10 uM	50 uM	0 uM	10 uM	50 uM
										subG1	9.34	13.9	14.87	32.35	35.82	47.75
										G1	61.57	57.61	60.08	47.25	48.69	37.14
										S	16.01	18.29	15.87	9.07	7.81	7.73
										G2/M	13.36	10.37	9.41	11.62	7.98	7.59
